# Supplementary material for: Repeated Measurement of the Intermountain Risk Score Enhances Prognostication for Mortality
Source: PLoS One. 2013 Jul 17;8(7):e69160. doi: 10.1371/journal.pone.0069160 (PMC3714235; doi:10.1371/journal.pone.0069160)
Supplement: Table S2 — Change in IMRS (ΔIMRS) stratified by receipt of or absence of specified baseline treatments (for treatment definitions, see Table 1 ). (XLSX) [file pone.0069160.s003.xlsx]

## Sheet: Sheet1
Supplemental Table S2. Change in IMRS (ΔIMRS) stratified by receipt of or absence of specified baseline treatments (for treatment definitions, see Table 1).
	ΔIMRS in Females		ΔIMRS in Males
Treatment Type	Received the Treatment	Did Not Receive the Treatment	Received the Treatment	Did Not Receive the Treatment
Procedures and Surgeries
Nervous system	-0.06±3.83	-0.06±3.72	0.31±4.09	-0.03±3.96
Endocrine	-0.19±4.49	-0.06±3.73	-0.87±3.94	0.01±3.97
Eye/Ear/Nose	* -1.02±3.84	-0.05±3.73	* -1.04±3.89	0.03±3.97
Lung	-0.29±4.50	-0.06±3.71	† -1.07±4.45	0.05±3.95
Respiratory	-0.58±4.42	-0.04±3.70	† -1.27±4.40	0.08±3.94
Cardiac valve	-0.30±4.45	-0.06±3.72	-0.28±4.73	0.02±3.95
Coronary bypass	-0.36±4.00	-0.05±3.72	-0.25±4.59	0.03±3.92
VAD‡	-1.35±3.80	-0.06±3.73	† -1.69±4.10	0.04±3.96
PCI§	0.32±3.37	-0.08±3.75	† 0.54±3.82	-0.07±3.99
Other cardiac	0.12±3.52	-0.08±3.75	* 0.41±3.95	-0.09±3.97
Blood vessel	* -0.52±4.21	-0.02±3.68	† -0.60±4.33	0.12±3.90
Hemic/lymphatic	0.02±4.19	-0.07±3.72	* -0.61±3.89	0.04±3.97
Liver	-0.82±5.44	-0.05±3.71	0.16±4.15	0.01±3.97
Digestive	† -0.66±3.86	0.08±3.69	† -0.61±4.12	0.15±3.93
Kidney	* -1.33±3.74	-0.04±3.73	-0.62±3.82	0.02±3.97
Urinary	-0.31±4.43	-0.06±3.71	* -0.86±4.28	0.03±3.96
Reproductive	* -0.73±4.31	-0.03±3.70	-0.49±4.26	0.02±3.97
Obstetrical	† -1.86±4.49	-0.03±3.71	N/A	N/A
Musculoskeletal	-0.09±3.61	-0.06±3.76	0.00±3.69	0.01±4.02
Psychiatric	1.29±3.73	-0.07±3.73	-0.09±3.62	0.01±3.97
Other treatment	* -0.34±4.03	0.01±3.64	-0.03±4.05	0.03±3.93
Prescribed Medications
Statin	0.00±3.46	-0.11±3.77	-0.02±3.93	-0.09±4.02
Beta-blocker	-0.15±3.55	-0.08±3.75	-0.21±4.04	-0.04±3.99
ACE inhibitor	* 0.21±3.61	-0.18±3.76	0.08±3.93	-0.14±4.03
ARB¶	* 0.63±3.85	-0.13±3.72	0.55±3.59	-0.09±4.01
Diuretic	-0.18±3.71	-0.08±3.73	-0.27±4.16	-0.04±3.97
Anti-diabetic	0.22±3.43	-0.11±3.74	-0.29±3.90	-0.06±4.00
Anti-platelet	* 0.65±3.25	-0.13±3.75	† 0.56±3.81	-0.16±4.02
Warfarin	* 0.26±3.59	-0.19±3.76	0.00±3.95	-0.09±4.01
Bronchodilator	-0.34±3.61	-0.07±3.74	-0.30±3.79	-0.06±4.01
Inhaled steroids	0.12±3.70	-0.10±3.73	-0.27±2.64	-0.07±4.01
Anti-depressants	-0.22±3.79	-0.07±3.72	* -0.56±3.83	-0.06±3.72
Lung, heart, bone marrow, liver, and kidney transplant were excluded due to insufficient sample size. *p<0.05 vs. those of the same gender who did not receive this treatment, †p<0.001 vs. those of the same gender who did not receive this treatment, ‡VAD=ventricular assist device, §PCI=percutaneous coronary intervention, ¶ARB=angiotensin receptor blocker.
