# Supplementary material for: Repeated Measurement of the Intermountain Risk Score Enhances Prognostication for Mortality
Source: PLoS One. 2013 Jul 17;8(7):e69160. doi: 10.1371/journal.pone.0069160 (PMC3714235; doi:10.1371/journal.pone.0069160)
Supplement: Table S3 — Multivariable Cox regression model of the association of all of the indicated follow-up and baseline CBC and BMP components with mortality among females. (XLSX) [file pone.0069160.s004.xlsx]

## Sheet: Sheet1
Supplemental Table S3. Multivariable Cox regression model of the association of all of the indicated follow-up and baseline CBC and BMP components with mortality among females.
	Follow-up Measurement		Baseline Measurement
Variable	HR (95% CI)	p-value	HR (95% CI)	p-value
WBC count
≤5.9/mL	-----	-----	referent	referent
6.0-7.3/mL	-----	-----	1.01 (0.86, 1.19)	0.88
7.4-8.9/mL	-----	-----	1.00 (0.85, 1.18)	0.99
9.0-11.2/mL	-----	-----	1.03 (0.87, 1.22)	0.71
≥11.3/mL	-----	-----	1.31 (1.11, 1.54)	0.001*
Platelet count
≤183x103/mL	1.25 (1.05, 1.50)	0.014*	1.23 (1.03, 1.47)	0.021*
184-220x103/mL	0.97 (0.81, 1.17)	0.77	1.09 (0.91, 1.31)	0.36
221-254x103/mL	1.04 (0.86, 1.25)	0.7	0.93 (0.77, 1.12)	0.43
255-300x103/mL	1.01 (0.84, 1.20)	0.95	1.01 (0.86, 1.20)	0.87
≥301 x103/mL	referent	referent	referent	referent
MCV
≤86.3 fL	referent	referent	-----	-----
86.4-89.1 fL	1.04 (0.86, 1.25)	0.7	-----	-----
89.2-91.4 fL	1.09 (0.91, 1.31)	0.34	-----	-----
91.5-94.0 fL	1.31 (1.10, 1.56)	0.003*	-----	-----
≥94.1 fL	1.58 (1.35, 1.85)	<0.001*	-----	-----
MCHC
≤33.3 g/dL	1.30 (1.07, 1.57)	0.009*	-----	-----
33.4-33.8 g/dL	1.00 (0.82, 1.22)	0.97	-----	-----
33.9-34.2 g/dL	0.98 (0.80, 1.21)	0.86	-----	-----
34.3-34.6 g/dL	0.95 (0.75, 1.18)	0.62	-----	-----
≥34.7 g/dL	referent	referent	-----	-----
RDW
≤12.5%	referent	referent	referent	referent
12.6-13.0%	1.19 (0.90, 1.58)	0.23	1.17 (0.91, 1.48)	0.22
13.1-13.5%	1.30 (0.99, 1.70)	0.057	1.13 (0.89, 1.43)	0.31
13.6-14.3%	1.32 (1.02, 1.71)	0.035*	1.16 (0.93, 1.46)	0.2
≥14.4%	1.95 (1.51, 2.50)	<0.001*	1.43 (1.15, 1.79)	0.001*
Potassium
≤3.7 mmol/L	1.01 (0.87, 1.18)	0.87	-----	-----
3.8-3.9 mmol/L	0.75 (0.62, 0.91)	0.003*	-----	-----
4.0-4.1 mmol/L	0.88 (0.74, 1.04)	0.13	-----	-----
4.2-4.4 mmol/L	0.85 (0.73, 0.99)	0.040*	-----	-----
≥4.5 mmol/L	referent	referent	-----	-----
Bicarbonate
≤23 mmol/L	-----	-----	referent	referent
24-25 mmol/L	-----	-----	1.00 (0.86, 1.17)	1
26 mmol/L	-----	-----	1.05 (0.88, 1.27)	0.58
27-28 mmol/L	-----	-----	0.96 (0.82, 1.13)	0.96
≥29 mmol/L	-----	-----	1.20 (1.03, 1.40)	0.018*
Calcium
≤8.5 mg/dL	1.33 (1.12, 1.58)	<0.001*	-----	-----
8.6-8.9 mg/dL	1.27 (1.06, 1.53)	0.009*	-----	-----
9.0-9.2 mg/dL	1.11 (0.91, 1.35)	0.3	-----	-----
9.3-9.5 mg/dL	0.99 (0.79, 1.23)	0.9	-----	-----
≥9.6 mg/dL	referent	referent	-----	-----
Glucose
≤85 mg/dL	referent	referent	referent	referent
86-94 mg/dL	1.05 (0.87, 1.27)	0.6	1.11 (0.91, 1.35)	0.32
95-104 mg/dL	1.09 (0.90, 1.32)	0.36	1.24 (1.02, 1.50)	0.028*
105-125 mg/dL	1.23 (1.03, 1.47)	0.020*	1.36 (1.14, 1.63)	<0.001*
≥126 mg/dL	1.45 (1.23, 1.71)	<0.001*	1.38 (1.16, 1.64)	<0.001*
Creatinine
≤0.8 mg/dL	referent	referent	-----	-----
0.9 mg/dL	0.99 (0.83, 1.18)	0.92	-----	-----
1.0 mg/dL	1.06 (0.87, 1.29)	0.57	-----	-----
1.1-1.2 mg/dL	1.44 (1.22, 1.70)	<0.001*	-----	-----
≥1.3 mg/dL	1.67 (1.45, 1.92)	<0.001*	-----	-----
Age
18-29 years	-----	-----	0.54 (0.32, 0.90)	0.018*
30-39 years	-----	-----	0.97 (0.65, 1.45)	0.89
40-49 years	-----	-----	referent	referent
50-59 years	-----	-----	1.41 (1.05, 1.89)	0.024*
60-69 years	-----	-----	1.83 (1.39, 2.42)	<0.001*
70-79 years	-----	-----	2.70 (2.07, 3.51)	<0.001*
80+ years	-----	-----	4.90 (3.77, 6.38)	<0.001*
*p<0.05. Dashed lines for both hazard ratios and p-values indicates that the variable for that time point was not entered into the model.
