# Supplementary material for: Repeated Measurement of the Intermountain Risk Score Enhances Prognostication for Mortality
Source: PLoS One. 2013 Jul 17;8(7):e69160. doi: 10.1371/journal.pone.0069160 (PMC3714235; doi:10.1371/journal.pone.0069160)
Supplement: Table S4 — For males, the multivariable Cox regression model of the association of the CBC and BMP components with mortality. (XLSX) [file pone.0069160.s005.xlsx]

## Sheet: Sheet1
Supplemental Table S4. For males, the multivariable Cox regression model of the association of the CBC and BMP components with mortality.
	Follow-up Measurement		Baseline Measurement
Variable	HR (95% CI)	p-value	HR (95% CI)	p-value
Hematocrit
≤34.6%	2.24 (1.87, 2.67)	<0.001*	-----	-----
34.7-38.2%	1.81 (1.49, 2.20)	<0.001*	-----	-----
38.3-41.0%	1.56 (1.28, 1.91)	<0.001*	-----	-----
41.1-44.1%	1.18 (0.96, 1.44)	0.13	-----	-----
≥44.2%	referent	referent	-----	-----
WBC count
≤5.9/mL	referent	referent	-----	-----
6.0-7.3/mL	1.05 (0.89, 1.24)	0.54	-----	-----
7.4-8.9/mL	1.17 (1.00, 1.38)	0.0496*	-----	-----
9.0-11.2/mL	1.29 (1.09, 1.53)	0.003*	-----	-----
≥11.3/mL	1.31 (1.11, 1.54)	0.001*	-----	-----
MCV
≤86.3 fL	referent	referent	referent	referent
86.4-89.1 fL	1.52 (1.25, 1.86)	<0.001*	0.97 (0.78, 1.20)	0.76
89.2-91.4 fL	1.27 (1.03, 1.56)	0.028*	1.18 (0.95, 1.45)	0.13
91.5-94.0 fL	1.25 (1.01, 1.55)	0.045*	1.11 (0.90, 1.38)	0.33
≥94.1 fL	1.50 (1.21, 1.86)	<0.001*	1.32 (1.06, 1.63)	0.012*
MCHC
≤33.3 g/dL	1.47 (1.22, 1.78)	<0.001*	1.27 (1.06, 1.51)	0.011*
33.4-33.8 g/dL	1.19 (0.98, 1.44)	0.08	1.01 (0.84, 1.21)	0.95
33.9-34.2 g/dL	1.17 (0.96, 1.42)	0.12	1.08 (0.90, 1.30)	0.42
34.3-34.6 g/dL	1.05 (0.86, 1.29)	0.61	0.98 (0.81, 1.19)	0.86
≥34.7 g/dL	referent	referent	referent	referent
RDW
≤12.5%	referent	referent	referent	referent
12.6-13.0%	1.14 (0.82, 1.59)	0.45	1.00 (0.77, 1.29)	0.99
13.1-13.5%	1.26 (0.92, 1.72)	0.16	1.15 (0.90, 1.47)	0.27
13.6-14.3%	1.56 (1.15, 2.12)	0.004*	1.11 (0.87, 1.42)	0.39
≥14.4%	2.00 (1.47, 2.69)	<0.001*	1.41 (1.11, 1.79)	0.005*
Potassium
≤3.7 mmol/L	0.98 (0.84, 1.15)	0.82	-----	-----
3.8-3.9 mmol/L	0.77 (0.64, 0.93)	0.006*	-----	-----
4.0-4.1 mmol/L	0.90 (0.77, 1.06)	0.22	-----	-----
4.2-4.4 mmol/L	0.83 (0.72, 0.96)	0.014*	-----	-----
≥4.5 mmol/L	referent	referent	-----	-----
Bicarbonate
≤23 mmol/L	-----	-----	referent	referent
24-25 mmol/L	-----	-----	1.01 (0.87, 1.18)	0.86
26 mmol/L	-----	-----	1.03 (0.85, 1.25)	0.75
27-28 mmol/L	-----	-----	1.12 (0.95, 1.31)	0.17
≥29 mmol/L	-----	-----	1.46 (1.24, 1.72)	<0.001*
Glucose
≤85 mg/dL	-----	-----	referent	referent
86-94 mg/dL	-----	-----	0.71 (0.58, 0.88)	0.002*
95-104 mg/dL	-----	-----	1.02 (0.84, 1.24)	0.83
105-125 mg/dL	-----	-----	0.97 (0.80, 1.17)	0.74
≥126 mg/dL	-----	-----	1.28 (1.08, 1.52)	0.005*
Age
18-29 years	-----	-----	1.08 (0.72, 1.62)	0.72
30-39 years	-----	-----	1.00 (0.68, 1.46)	0.98
40-49 years	-----	-----	referent	referent
50-59 years	-----	-----	1.24 (0.96, 1.61)	0.09
60-69 years	-----	-----	1.34 (1.05, 1.71)	0.019*
70-79 years	-----	-----	2.09 (1.66, 2.64)	<0.001*
80+ years	-----	-----	3.60 (2.84, 4.58)	<0.001*
*p<0.05. Dashed lines for both hazard ratios and p-values indicates that the variable for that time point was not entered into the model.
